# Supplementary material for: Improving cost-efficiency of faecal genotyping: New tools for elephant species
Source: PLoS One. 2019 Jan 30;14(1):e0210811. doi: 10.1371/journal.pone.0210811 (PMC6353156; doi:10.1371/journal.pone.0210811)
Supplement: S2 Table — (CSV) [file pone.0210811.s002.csv]

	sample ID	sampling method	sampling location	faecal quality	collection date	extraction date	elephant DNA concentration (pg/µl)	genotyping success	genotyping failures
1	3	Swab	Monts de Cristal	fresh	30/05/2014	08/10/2014	21	NA	NA
2	8	Swab	Monts de Cristal	degraded	31/05/2014	08/10/2014	0	3	104
3	9	Swab	Monts de Cristal	degraded	01/06/2014	08/10/2014	0	10	97
4	10	Swab	Monts de Cristal	very fresh	02/06/2014	08/10/2014	118	10	97
5	11	Swab	Monts de Cristal	very fresh	02/06/2014	08/10/2014	209	49	58
6	12	Swab	Monts de Cristal	very fresh	02/06/2014	08/10/2014	155	31	76
7	13	Swab	Monts de Cristal	very fresh	02/06/2014	08/10/2014	0	16	91
8	14	Swab	Monts de Cristal	fresh	03/06/2014	08/10/2014	0	9	98
9	15	Swab	Monts de Cristal	fresh	03/06/2014	08/10/2014	14	14	93
10	16	Swab	Monts de Cristal	degraded	04/06/2014	08/10/2014	0	NA	NA
11	17	Swab	Monts de Cristal	fresh	04/06/2014	08/10/2014	0	NA	NA
12	18	Swab	Monts de Cristal	fresh	04/06/2014	08/10/2014	135	41	66
13	19	Swab	Monts de Cristal	fresh	04/06/2014	14/10/2014	0	2	105
14	20	Swab	Monts de Cristal	fresh	04/06/2014	14/10/2014	0	9	98
15	21	Swab	Monts de Cristal	fresh	04/06/2014	14/10/2014	0	18	89
16	22	Swab	Monts de Cristal	fresh	04/06/2014	14/10/2014	0	11	96
17	23	Swab	Monts de Cristal	reduced surface	05/06/2014	14/10/2014	0	NA	NA
18	24	Swab	Monts de Cristal	reduced surface	05/06/2014	14/10/2014	0	NA	NA
19	25	Swab	Monts de Cristal	reduced surface	05/06/2014	14/10/2014	0	NA	NA
20	26	Swab	Monts de Cristal	fresh	06/06/2014	14/10/2014	1310	78	29
21	27	Swab	Monts de Cristal	fresh	06/06/2014	14/10/2014	553	69	38
22	28	Swab	Monts de Cristal	fresh	06/06/2014	15/10/2014	621	74	33
23	29	Swab	Monts de Cristal	fresh	06/06/2014	15/10/2014	650	72	35
24	30	Swab	Monts de Cristal	reduced surface	06/06/2014	15/10/2014	22	15	92
25	31	Swab	Monts de Cristal	reduced surface	06/06/2014	15/10/2014	165	63	44
26	32	Swab	Monts de Cristal	reduced surface	06/06/2014	16/10/2014	70	11	96
27	33	Swab	Monts de Cristal	reduced surface	06/06/2014	16/10/2014	2	34	73
28	34	Swab	Monts de Cristal	reduced surface	06/06/2014	16/10/2014	0	31	76
29	35	Swab	Monts de Cristal	reduced surface	06/06/2014	16/10/2014	98	48	59
30	36	Swab	Monts de Cristal	reduced surface	06/06/2014	16/10/2014	76	17	90
31	37	Swab	Monts de Cristal	fresh	07/06/2014	16/10/2014	363	58	49
32	38	Swab	Monts de Cristal	fresh	07/06/2014	17/10/2014	40	27	80
33	39	Swab	Monts de Cristal	fresh	07/06/2014	17/10/2014	1273	76	31
34	40	Swab	Monts de Cristal	fresh	07/06/2014	17/10/2014	97	47	60
35	41	Swab	Monts de Cristal	fresh	07/06/2014	17/10/2014	0	29	78
36	42	Swab	Coast	fresh	26/06/2014	17/10/2014	328	77	30
37	43	Swab	Coast	fresh	26/06/2014	17/10/2014	317	82	25
38	44	Swab	Coast	fresh	26/06/2014	17/10/2014	1291	70	37
39	45	Swab	Coast	fresh	26/06/2014	17/10/2014	0	45	62
40	46	Swab	Coast	very fresh	26/06/2014	17/10/2014	867	86	21
41	47	Swab	Coast	reduced surface	27/06/2014	17/10/2014	242	74	33
42	48	Swab	Coast	fresh	27/06/2014	17/10/2014	1320	85	22
43	49	Swab	Coast	fresh	27/06/2014	17/10/2014	326	58	49
44	50	Swab	Coast	fresh	27/06/2014	20/10/2014	429	77	30
45	51	Swab	Coast	fresh	27/06/2014	20/10/2014	357	66	41
46	52	Swab	Coast	fresh	29/06/2014	20/10/2014	112	55	52
47	53	Swab	Coast	fresh	29/06/2014	20/10/2014	40	3	104
48	54	Swab	Coast	degraded	29/06/2014	20/10/2014	289	38	69
49	55	Swab	Coast	degraded	29/06/2014	20/10/2014	248	61	46
50	56	Swab	Coast	fresh	29/06/2014	20/10/2014	0	42	65
51	57	Swab	Coast	fresh	29/06/2014	20/10/2014	0	23	84
52	58	Swab	Coast	degraded	30/06/2014	20/10/2014	137	62	45
53	59	Swab	Coast	fresh	30/06/2014	20/10/2014	0	NA	NA
54	60	Swab	Coast	fresh	30/06/2014	20/10/2014	0	25	82
55	61	Swab	Coast	fresh	01/07/2014	20/10/2014	1048	83	24
56	62	Swab	Coast	fresh	01/07/2014	20/10/2014	693	60	47
57	63	Swab	Coast	fresh	01/07/2014	20/10/2014	201	64	43
58	64	Swab	Coast	fresh	01/07/2014	20/10/2014	975	82	25
59	65	Swab	Coast	fresh	01/07/2014	20/10/2014	0	NA	NA
60	66	Swab	Coast	fresh	01/07/2014	20/10/2014	120	66	41
61	67	Swab	Coast	fresh	01/07/2014	20/10/2014	0	NA	NA
62	68	Swab	Coast	fresh	01/07/2014	20/10/2014	498	80	27
63	69	Swab	Coast	fresh	01/07/2014	20/10/2014	0	6	101
64	70	Swab	Coast	fresh	01/07/2014	20/10/2014	534	82	25
65	71	Swab	Coast	fresh	01/07/2014	20/10/2014	26	38	69
66	72	Swab	Coast	fresh	12/07/2014	21/10/2014	1061	63	44
67	73	Swab	Coast	fresh	12/07/2014	21/10/2014	3387	90	17
68	74	Swab	Coast	fresh	12/07/2014	21/10/2014	0	NA	NA
69	75	Swab	Coast	fresh	12/07/2014	21/10/2014	0	NA	NA
70	76	Swab	Coast	fresh	13/07/2014	21/10/2014	43	45	62
71	77	Swab	Coast	fresh	13/07/2014	21/10/2014	0	NA	NA
72	78	Swab	Coast	fresh	13/07/2014	21/10/2014	357	58	49
73	79	Swab	Coast	fresh	13/07/2014	21/10/2014	0	NA	NA
74	80	Swab	Coast	fresh	13/07/2014	21/10/2014	0	NA	NA
75	81	Swab	Coast	fresh	13/07/2014	21/10/2014	6140	97	10
76	82	Swab	Coast	fresh	14/07/2014	21/10/2014	2224	76	31
77	83	Swab	Coast	fresh	14/07/2014	21/10/2014	0	1	106
78	84	Swab	Coast	fresh	14/07/2014	21/10/2014	70	77	30
79	85	Swab	Coast	fresh	14/07/2014	21/10/2014	453	80	27
80	86	Swab	Coast	fresh	14/07/2014	21/10/2014	777	82	25
81	87	Swab	Coast	fresh	14/07/2014	21/10/2014	0	NA	NA
82	88	Swab	Coast	fresh	14/07/2014	21/10/2014	1528	88	19
83	89	Swab	Coast	fresh	14/07/2014	21/10/2014	1246	63	44
84	91	Swab	Coast	fresh	14/07/2014	21/10/2014	0	NA	NA
85	92	Swab	Coast	fresh	15/07/2014	21/10/2014	2585	61	46
86	93	Swab	Coast	fresh	15/07/2014	21/10/2014	61	55	52
87	94	Swab	Coast	fresh	15/07/2014	23/10/2014	0	NA	NA
88	96	Swab	Coast	fresh	15/07/2014	23/10/2014	0	NA	NA
89	97	Swab	Coast	fresh	15/07/2014	23/10/2014	0	43	64
90	98	Swab	Coast	fresh	18/07/2014	23/10/2014	0	35	72
91	101	Swab	Coast	fresh	18/07/2014	23/10/2014	0	12	95
92	102	Swab	Coast	fresh	18/07/2014	23/10/2014	0	NA	NA
93	103	Swab	Coast	very fresh	18/07/2014	23/10/2014	527	84	23
94	104	Swab	Coast	fresh	18/07/2014	23/10/2014	281	73	34
95	105	Swab	Coast	degraded	19/07/2014	23/10/2014	0	NA	NA
96	106	Swab	Coast	fresh	19/07/2014	23/10/2014	0	NA	NA
97	107	Swab	Coast	fresh	19/07/2014	23/10/2014	0	NA	NA
98	108	Swab	Coast	fresh	19/07/2014	23/10/2014	0	NA	NA
99	109	Swab	Coast	fresh	19/07/2014	23/10/2014	0	18	89
100	110	Swab	Coast	fresh	19/07/2014	23/10/2014	0	NA	NA
101	111	Swab	Coast	fresh	19/07/2014	23/10/2014	0	NA	NA
102	112	Swab	Coast	fresh	19/07/2014	24/10/2014	0	NA	NA
103	113	Swab	Coast	fresh	20/07/2014	24/10/2014	0	NA	NA
104	114	Swab	Coast	fresh	20/07/2014	24/10/2014	0	NA	NA
105	115	Swab	Coast	fresh	20/07/2014	24/10/2014	0	NA	NA
106	116	Swab	Coast	reduced surface	20/07/2014	24/10/2014	0	NA	NA
107	117	Swab	Coast	fresh	20/07/2014	24/10/2014	0	4	103
108	118	Swab	Coast	fresh	20/07/2014	24/10/2014	0	NA	NA
109	124	Swab	Coast	degraded	23/07/2014	27/10/2014	0	2	105
110	125	Swab	Coast	degraded	23/07/2014	27/10/2014	0	NA	NA
111	126	Swab	Coast	degraded	23/07/2014	27/10/2014	0	NA	NA
112	128	Swab	Coast	fresh	24/07/2014	27/10/2014	0	NA	NA
113	130	Swab	Coast	reduced surface	24/07/2014	27/10/2014	0	5	102
114	131	Swab	Coast	reduced surface	24/07/2014	27/10/2014	1	1	106
115	132	Swab	Coast	fresh	24/07/2014	28/10/2014	0	NA	NA
116	133	Swab	Coast	fresh	24/07/2014	28/10/2014	0	NA	NA
117	134	Swab	Coast	fresh	24/07/2014	28/10/2014	0	NA	NA
118	135	Swab	Coast	fresh	24/07/2014	28/10/2014	0	NA	NA
119	137	Swab	Coast	fresh	24/07/2014	28/10/2014	0	5	102
120	138	Swab	Coast	fresh	24/07/2014	28/10/2014	0	NA	NA
121	139	Swab	Coast	very fresh	24/07/2014	28/10/2014	0	NA	NA
122	141	Swab	Coast	fresh	24/07/2014	28/10/2014	31	9	98
123	142	Swab	Coast	very fresh	25/07/2014	28/10/2014	0	NA	NA
124	143	Swab	Coast	fresh	25/07/2014	28/10/2014	0	0	107
125	145	Swab	Coast	fresh	26/07/2014	29/10/2014	302	51	56
126	146	Swab	Coast	reduced surface	26/07/2014	29/10/2014	126	12	95
127	149	Swab	Coast	fresh	27/07/2014	29/10/2014	0	NA	NA
128	150	Swab	Coast	fresh	27/07/2014	29/10/2014	236	34	73
129	153	Swab	Coast	fresh	27/07/2014	29/10/2014	0	5	102
130	154	Swab	Coast	fresh	27/07/2014	29/10/2014	1043	4	103
131	155	Swab	Coast	fresh	27/07/2014	29/10/2014	1687	62	45
132	158	Swab	Coast	very fresh	29/07/2014	30/10/2014	0	2	105
133	159	Swab	Coast	fresh	29/07/2014	30/10/2014	2921	87	20
134	160	Swab	Coast	very fresh	29/07/2014	30/10/2014	0	NA	NA
135	161	Swab	Coast	fresh	29/07/2014	30/10/2014	0	NA	NA
136	162	Swab	Coast	fresh	29/07/2014	30/10/2014	544	89	18
137	163	Swab	Coast	fresh	30/07/2014	30/10/2014	0	10	97
138	164	Swab	Coast	degraded	30/07/2014	30/10/2014	157	23	84
139	165	Swab	Coast	fresh	30/07/2014	30/10/2014	3504	85	22
140	166	Swab	Coast	fresh	30/07/2014	30/10/2014	0	1	106
141	167	Swab	Coast	fresh	30/07/2014	30/10/2014	0	NA	NA
142	168	Swab	Coast	fresh	30/07/2014	30/10/2014	0	NA	NA
143	169	Swab	Coast	fresh	30/07/2014	30/10/2014	0	NA	NA
144	170	Swab	Coast	fresh	30/07/2014	30/10/2014	0	3	104
145	174	Swab	Coast	degraded	30/07/2014	31/10/2014	508	67	40
146	175	Swab	Coast	fresh	30/07/2014	31/10/2014	0	NA	NA
147	177	Swab	Coast	fresh	31/07/2014	31/10/2014	2616	82	25
148	178	Swab	Coast	fresh	31/07/2014	31/10/2014	1720	88	19
149	179	Swab	Coast	fresh	31/07/2014	31/10/2014	728	65	42
150	193	Swab	Lacs	fresh	14/08/2014	31/10/2014	0	1	106
151	196	Swab	Lacs	fresh	20/08/2014	04/11/2014	0	40	67
152	197	Swab	Lacs	fresh	20/08/2014	04/11/2014	128	41	66
153	198	Swab	Lacs	reduced surface	20/08/2014	04/11/2014	0	2	105
154	199	Swab	Lacs	fresh	21/08/2014	04/11/2014	598	36	71
155	200	Swab	Lacs	fresh	21/08/2014	04/11/2014	419	59	48
156	201	Swab	Lacs	fresh	21/08/2014	04/11/2014	0	14	93
157	202	Swab	Lacs	fresh	21/08/2014	04/11/2014	1546	57	50
158	203	Swab	Lacs	fresh	21/08/2014	04/11/2014	1940	89	18
159	204	Swab	Lacs	fresh	21/08/2014	04/11/2014	104	15	92
160	205	Swab	Lacs	fresh	21/08/2014	04/11/2014	448	73	34
161	206	Swab	Lacs	fresh	21/08/2014	04/11/2014	23	6	101
162	207	Swab	Lacs	fresh	21/08/2014	04/11/2014	33	8	99
163	208	Swab	Lacs	fresh	22/08/2014	05/11/2014	1	21	86
164	209	Swab	Lacs	fresh	24/08/2014	05/11/2014	986	79	28
165	219	Swab	Estuary	degraded	07/09/2014	05/11/2014	72	5	102
166	220	Swab	Estuary	fresh	07/09/2014	05/11/2014	0	35	72
167	235	Swab	Ivindo	fresh	15/09/2014	07/11/2014	301	59	48
168	236	Swab	Ivindo	reduced surface	15/09/2014	07/11/2014	97	5	102
169	237	Swab	Ivindo	fresh	16/09/2014	07/11/2014	633	81	26
170	238	Swab	Ivindo	fresh	16/09/2014	07/11/2014	214	51	56
171	239	Swab	Ivindo	fresh	16/09/2014	07/11/2014	0	NA	NA
172	240	Swab	Ivindo	fresh	17/09/2014	07/11/2014	1751	78	29
173	241	Swab	Ivindo	fresh	18/09/2014	07/11/2014	2582	70	37
174	242	Swab	Ivindo	fresh	18/09/2014	07/11/2014	1533	77	30
175	243	Swab	Ivindo	degraded	18/09/2014	07/11/2014	742	70	37
176	244	Swab	Ivindo	degraded	18/09/2014	10/11/2014	1182	40	67
177	245	Swab	Ivindo	fresh	18/09/2014	10/11/2014	530	49	58
178	246	Swab	Ivindo	fresh	18/09/2014	10/11/2014	295	79	28
179	247	Swab	Ivindo	fresh	19/09/2014	10/11/2014	402	37	70
180	248	Swab	Ivindo	fresh	19/09/2014	10/11/2014	1040	55	52
181	249	Swab	Ivindo	fresh	19/09/2014	10/11/2014	2930	69	38
182	250	Swab	Ivindo	fresh	20/09/2014	10/11/2014	797	64	43
183	251	Swab	Ivindo	fresh	20/09/2014	10/11/2014	585	44	63
184	252	Swab	Ivindo	fresh	20/09/2014	10/11/2014	139	13	94
185	253	Swab	Ivindo	fresh	20/09/2014	10/11/2014	0	9	98
186	254	Swab	Ivindo	fresh	20/09/2014	10/11/2014	1287	61	46
187	255	Swab	Ivindo	fresh	20/09/2014	10/11/2014	860	74	33
188	256	Swab	Ivindo	fresh	20/09/2014	10/11/2014	583	51	56
189	257	Swab	Ivindo	fresh	20/09/2014	10/11/2014	388	56	51
190	258	Swab	Ivindo	reduced surface	20/09/2014	10/11/2014	0	22	85
191	259	Swab	Ivindo	fresh	20/09/2014	10/11/2014	0	29	78
192	260	Swab	Ivindo	degraded	21/09/2014	12/11/2014	481	50	57
193	261	Swab	Ivindo	fresh	21/09/2014	12/11/2014	493	81	26
194	262	Swab	Ivindo	fresh	22/09/2014	12/11/2014	0	21	86
195	263	Swab	Ivindo	very fresh	22/09/2014	12/11/2014	2672	88	19
196	264	Swab	Ivindo	fresh	22/09/2014	12/11/2014	2412	87	20
197	265	Swab	Ivindo	fresh	22/09/2014	12/11/2014	345	57	50
198	266	Swab	Ivindo	fresh	22/09/2014	12/11/2014	3197	91	16
199	267	Swab	Ivindo	fresh	22/09/2014	12/11/2014	9230	56	51
200	268	Swab	Ivindo	fresh	22/09/2014	12/11/2014	1623	77	30
201	269	Swab	Ivindo	fresh	22/09/2014	12/11/2014	230	41	66
202	270	Swab	Ivindo	fresh	22/09/2014	12/11/2014	1223	69	38
203	271	Swab	Ivindo	degraded	22/09/2014	12/11/2014	1026	65	42
204	272	Swab	Ivindo	fresh	22/09/2014	12/11/2014	0	24	83
205	273	Swab	Ivindo	fresh	22/09/2014	13/11/2014	209	12	95
206	274	Swab	Ivindo	fresh	23/09/2014	13/11/2014	0	38	69
207	275	Swab	Ivindo	degraded	23/09/2014	13/11/2014	315	70	37
208	276	Swab	Ivindo	fresh	23/09/2014	13/11/2014	774	80	27
209	277	Swab	Ivindo	fresh	23/09/2014	13/11/2014	598	58	49
210	279	Swab	Ivindo	fresh	23/09/2014	13/11/2014	1860	60	47
211	280	Swab	Ivindo	fresh	23/09/2014	13/11/2014	1587	84	23
212	281	Swab	Ivindo	fresh	23/09/2014	13/11/2014	459	60	47
213	282	Swab	Ivindo	degraded	23/09/2014	13/11/2014	502	74	33
214	287	Swab	Estuary	very fresh	22/09/2014	14/11/2014	9654	98	9
215	288	Swab	Estuary	very fresh	23/09/2014	14/11/2014	10092	98	9
216	289	Swab	Estuary	very fresh	24/09/2014	14/11/2014	14927	100	7
217	290	Swab	Estuary	very fresh	24/09/2014	14/11/2014	4586	72	35
218	291	Swab	Estuary	very fresh	24/09/2014	14/11/2014	26986	100	7
219	293	Swab	Lopé	fresh	23/10/2014	18/11/2014	722	73	34
220	294	Swab	Lopé	fresh	23/10/2014	18/11/2014	0	23	84
221	295	Swab	Lopé	fresh	23/10/2014	18/11/2014	1658	68	39
222	296	Swab	Lopé	fresh	23/10/2014	18/11/2014	0	NA	NA
223	297	Swab	Lopé	fresh	24/10/2014	18/11/2014	1927	77	30
224	298	Swab	Lopé	fresh	24/10/2014	18/11/2014	807	82	25
225	299	Swab	Lopé	fresh	24/10/2014	18/11/2014	449	53	54
226	300	Swab	Lopé	reduced surface	24/10/2014	18/11/2014	1757	86	21
227	301	Swab	Lopé	reduced surface	24/10/2014	18/11/2014	458	86	21
228	302	Swab	Lopé	reduced surface	24/10/2014	18/11/2014	398	38	69
229	303	Swab	Lopé	fresh	24/10/2014	18/11/2014	573	58	49
230	304	Swab	Lopé	fresh	24/10/2014	18/11/2014	117	72	35
231	305	Swab	Lopé	fresh	24/10/2014	18/11/2014	24	25	82
232	308	Swab	Lopé	fresh	25/10/2014	18/11/2014	241	68	39
233	309	Swab	Lopé	fresh	25/10/2014	18/11/2014	103	48	59
234	310	Swab	Lopé	reduced surface	25/10/2014	18/11/2014	225	48	59
235	311	Swab	Lopé	fresh	25/10/2014	18/11/2014	189	32	75
236	312	Swab	Lopé	reduced surface	25/10/2014	18/11/2014	150	72	35
237	313	Swab	Lopé	fresh	25/10/2014	18/11/2014	284	64	43
238	314	Swab	Lopé	fresh	25/10/2014	18/11/2014	790	62	45
239	315	Swab	Lopé	reduced surface	25/10/2014	19/11/2014	1748	77	30
240	316	Swab	Lopé	fresh	25/10/2014	19/11/2014	916	83	24
241	318	Swab	Lopé	degraded	26/10/2014	19/11/2014	132	28	79
242	319	Swab	Lopé	degraded	26/10/2014	19/11/2014	102	18	89
243	322	Swab	Lopé	reduced surface	26/10/2014	19/11/2014	310	64	43
244	323	Swab	Lopé	fresh	26/10/2014	19/11/2014	569	55	52
245	324	Swab	Lopé	fresh	26/10/2014	19/11/2014	103	41	66
246	325	Swab	Lopé	reduced surface	26/10/2014	19/11/2014	1	13	94
247	326	Swab	Lopé	fresh	26/10/2014	19/11/2014	152	20	87
248	327	Swab	Lopé	reduced surface	26/10/2014	19/11/2014	99	46	61
249	328	Swab	Lopé	very fresh	26/10/2014	19/11/2014	928	74	33
250	329	Swab	Lopé	degraded	26/10/2014	19/11/2014	0	24	83
251	330	Swab	Lopé	reduced surface	26/10/2014	19/11/2014	0	NA	NA
252	331	Swab	Monts de Cristal	degraded	29/10/2014	13/11/2014	1425	85	22
253	332	Swab	Monts de Cristal	degraded	29/10/2014	13/11/2014	898	85	22
254	333	Swab	Monts de Cristal	fresh	29/10/2014	13/11/2014	133	37	70
255	334	Swab	Monts de Cristal	fresh	29/10/2014	13/11/2014	61	42	65
256	335	Swab	Monts de Cristal	fresh	29/10/2014	13/11/2014	219	72	35
257	336	Swab	Monts de Cristal	fresh	29/10/2014	13/11/2014	93	69	38
258	337	Swab	Monts de Cristal	fresh	29/10/2014	13/11/2014	326	76	31
259	338	Swab	Monts de Cristal	fresh	29/10/2014	13/11/2014	106	57	50
260	339	Swab	Monts de Cristal	fresh	29/10/2014	13/11/2014	1206	83	24
261	340	Swab	Monts de Cristal	degraded	29/10/2014	13/11/2014	889	83	24
262	341	Swab	Monts de Cristal	fresh	29/10/2014	13/11/2014	1160	53	54
263	342	Swab	Monts de Cristal	fresh	29/10/2014	13/11/2014	114	14	93
264	343	Swab	Monts de Cristal	fresh	29/10/2014	14/11/2014	0	NA	NA
265	344	Swab	Monts de Cristal	fresh	29/10/2014	14/11/2014	372	63	44
266	345	Swab	Monts de Cristal	fresh	29/10/2014	14/11/2014	348	71	36
267	346	Swab	Monts de Cristal	reduced surface	29/10/2014	14/11/2014	76	48	59
268	347	Swab	Monts de Cristal	fresh	29/10/2014	14/11/2014	87	62	45
269	348	Swab	Monts de Cristal	fresh	29/10/2014	14/11/2014	737	73	34
270	349	Swab	Monts de Cristal	fresh	29/10/2014	14/11/2014	280	76	31
271	350	Swab	Monts de Cristal	fresh	29/10/2014	14/11/2014	146	39	68
272	351	Swab	Monts de Cristal	fresh	29/10/2014	14/11/2014	1151	89	18
273	352	Swab	Monts de Cristal	fresh	30/10/2014	14/11/2014	306	89	18
274	353	Swab	Monts de Cristal	fresh	30/10/2014	14/11/2014	719	64	43
275	354	Swab	Monts de Cristal	fresh	30/10/2014	14/11/2014	1154	89	18
276	355	Swab	Monts de Cristal	fresh	30/10/2014	14/11/2014	1956	91	16
277	356	Swab	Monts de Cristal	fresh	30/10/2014	14/11/2014	4187	98	9
278	357	Swab	Monts de Cristal	degraded	30/10/2014	14/11/2014	1397	79	28
279	358	Swab	Monts de Cristal	degraded	30/10/2014	14/11/2014	29	45	62
280	359	Swab	Monts de Cristal	degraded	30/10/2014	14/11/2014	56	35	72
281	360	Swab	North-East	fresh	11/11/2014	24/11/2014	93	41	66
282	361	Swab	North-East	fresh	11/11/2014	24/11/2014	178	12	95
283	362	Swab	North-East	fresh	11/11/2014	24/11/2014	461	75	32
284	363	Swab	North-East	fresh	11/11/2014	24/11/2014	0	29	78
285	364	Swab	North-East	fresh	11/11/2014	24/11/2014	0	NA	NA
286	365	Swab	North-East	fresh	11/11/2014	24/11/2014	829	85	22
287	366	Swab	North-East	fresh	12/11/2014	24/11/2014	1097	74	33
288	368	Swab	North-East	fresh	12/11/2014	24/11/2014	104	34	73
289	369	Swab	North-East	fresh	12/11/2014	24/11/2014	606	45	62
290	370	Swab	North-East	fresh	12/11/2014	24/11/2014	699	59	48
291	371	Swab	North-East	fresh	12/11/2014	24/11/2014	942	81	26
292	372	Swab	North-East	fresh	12/11/2014	24/11/2014	229	74	33
293	373	Swab	North-East	fresh	12/11/2014	24/11/2014	1493	81	26
294	374	Swab	North-East	fresh	12/11/2014	24/11/2014	216	69	38
295	375	Swab	North-East	fresh	12/11/2014	24/11/2014	76	29	78
296	376	Swab	North-East	reduced surface	12/11/2014	24/11/2014	135	48	59
297	377	Swab	North-East	fresh	12/11/2014	24/11/2014	334	84	23
298	378	Swab	North-East	fresh	12/11/2014	24/11/2014	158	80	27
299	379	Swab	North-East	fresh	13/11/2014	24/11/2014	1392	62	45
300	380	Swab	North-East	fresh	13/11/2014	24/11/2014	80	42	65
301	381	Swab	North-East	fresh	13/11/2014	24/11/2014	293	19	88
302	382	Swab	North-East	fresh	13/11/2014	24/11/2014	652	84	23
303	383	Swab	North-East	fresh	13/11/2014	24/11/2014	342	74	33
304	384	Swab	North-East	fresh	13/11/2014	25/11/2014	725	74	33
305	385	Swab	North-East	fresh	13/11/2014	25/11/2014	279	73	34
306	386	Swab	North-East	fresh	13/11/2014	25/11/2014	332	30	77
307	387	Swab	North-East	fresh	13/11/2014	25/11/2014	156	33	74
308	388	Swab	North-East	fresh	13/11/2014	25/11/2014	131	22	85
309	389	Swab	North-East	fresh	14/11/2014	25/11/2014	1453	83	24
310	390	Swab	North-East	fresh	14/11/2014	25/11/2014	1715	84	23
311	391	Swab	North-East	fresh	14/11/2014	25/11/2014	4137	81	26
312	392	Swab	North-East	fresh	14/11/2014	25/11/2014	4248	92	15
313	393	Swab	North-East	fresh	14/11/2014	25/11/2014	2	NA	NA
314	394	Swab	North-East	fresh	14/11/2014	25/11/2014	258	21	86
315	395	Swab	North-East	fresh	15/11/2014	04/12/2014	435	57	50
316	396	Swab	North-East	degraded	15/11/2014	04/12/2014	0	3	104
317	397	Swab	North-East	fresh	15/11/2014	04/12/2014	14	0	107
318	398	Swab	North-East	fresh	15/11/2014	04/12/2014	94	41	66
319	399	Swab	North-East	fresh	15/11/2014	04/12/2014	108	30	77
320	400	Swab	North-East	reduced surface	15/11/2014	04/12/2014	0	13	94
321	401	Swab	North-East	reduced surface	16/11/2014	25/11/2014	360	36	71
322	402	Swab	North-East	reduced surface	16/11/2014	25/11/2014	261	72	35
323	403	Swab	North-East	fresh	16/11/2014	25/11/2014	248	38	69
324	404	Swab	North-East	fresh	16/11/2014	25/11/2014	1868	77	30
325	405	Swab	North-East	reduced surface	16/11/2014	25/11/2014	0	16	91
326	406	Swab	North-East	fresh	16/11/2014	25/11/2014	344	66	41
327	407	Swab	North-East	fresh	17/11/2014	25/11/2014	1141	66	41
328	408	Swab	North-East	fresh	17/11/2014	25/11/2014	5721	86	21
329	409	Swab	North-East	fresh	17/11/2014	25/11/2014	2973	58	49
330	410	Swab	North-East	fresh	19/11/2014	05/12/2014	2786	62	45
331	411	Swab	North-East	fresh	19/11/2014	05/12/2014	1229	50	57
332	412	Swab	North-East	very fresh	19/11/2014	05/12/2014	2865	72	35
333	413	Swab	North-East	degraded	20/11/2014	05/12/2014	0	29	78
334	414	Swab	North-East	fresh	21/11/2014	05/12/2014	876	51	56
335	415	Swab	North-East	reduced surface	21/11/2014	05/12/2014	194	34	73
336	416	Swab	North-East	degraded	21/11/2014	05/12/2014	486	59	48
337	417	Swab	North-East	fresh	21/11/2014	05/12/2014	589	47	60
338	418	Swab	North-East	fresh	21/11/2014	05/12/2014	2058	76	31
339	420	Swab	North-East	fresh	21/11/2014	05/12/2014	2904	68	39
340	421	Swab	North-East	fresh	21/11/2014	05/12/2014	5252	52	55
341	422	Swab	North-East	very fresh	21/11/2014	08/12/2014	6935	64	43
342	423	Swab	North-East	fresh	22/11/2014	08/12/2014	550	36	71
343	424	Swab	North-East	fresh	22/11/2014	08/12/2014	192	49	58
344	426	Swab	North-East	fresh	22/11/2014	08/12/2014	0	42	65
345	427	Swab	North-East	very fresh	24/11/2014	08/12/2014	2116	68	39
346	428	Swab	North-East	very fresh	24/11/2014	08/12/2014	3496	68	39
347	429	Swab	North-East	degraded	24/11/2014	08/12/2014	0	NA	NA
348	430	Swab	North-East	fresh	24/11/2014	08/12/2014	0	NA	NA
349	431	Swab	North-East	fresh	24/11/2014	08/12/2014	149	56	51
350	432	Swab	North-East	fresh	25/11/2014	08/12/2014	2794	52	55
351	434	Swab	North-East	degraded	25/11/2014	08/12/2014	0	NA	NA
352	435	Swab	North-East	degraded	25/11/2014	08/12/2014	0	47	60
353	437	Swab	North-East	fresh	25/11/2014	08/12/2014	0	59	48
354	438	Swab	North-East	degraded	26/11/2014	08/12/2014	448	31	76
355	439	Swab	North-East	fresh	26/11/2014	08/12/2014	1698	58	49
356	440	Swab	North-East	fresh	26/11/2014	08/12/2014	487	69	38
357	441	Swab	North-East	very fresh	26/11/2014	08/12/2014	4232	17	90
358	442	Swab	North-East	degraded	29/11/2014	04/12/2014	12542	88	19
359	443	Swab	North-East	degraded	29/11/2014	04/12/2014	3804	81	26
360	444	Swab	North-East	very fresh	29/11/2014	04/12/2014	1195	84	23
361	445	Swab	North-East	reduced surface	29/11/2014	04/12/2014	895	88	19
362	446	Swab	North-East	fresh	29/11/2014	04/12/2014	1019	86	21
363	447	Swab	North-East	fresh	29/11/2014	04/12/2014	1332	86	21
364	448	Swab	North-East	fresh	29/11/2014	04/12/2014	2507	89	18
365	449	Swab	North-East	fresh	29/11/2014	04/12/2014	843	NA	NA
366	450	Swab	North-East	fresh	29/11/2014	04/12/2014	2509	87	20
367	451	Swab	North-East	fresh	29/11/2014	04/12/2014	3640	78	29
368	452	Swab	North-East	reduced surface	29/11/2014	04/12/2014	327	55	52
369	453	Swab	North-East	fresh	29/11/2014	04/12/2014	3120	89	18
370	454	Swab	North-East	fresh	29/11/2014	04/12/2014	1158	86	21
371	455	Swab	North-East	fresh	29/11/2014	04/12/2014	917	90	17
372	456	Swab	North-East	fresh	29/11/2014	04/12/2014	112	48	59
373	457	Swab	North-East	fresh	29/11/2014	04/12/2014	0	NA	NA
374	458	Swab	North-East	fresh	29/11/2014	04/12/2014	1015	83	24
375	482	Swab	Estuary	degraded	17/11/2014	03/02/2015	1494	70	37
376	483	Swab	Estuary	very fresh	19/11/2014	03/02/2015	1058	50	57
377	484	Swab	Estuary	very fresh	20/11/2014	03/02/2015	659	64	43
378	485	Swab	Estuary	very fresh	20/11/2014	03/02/2015	6110	80	27
379	486	Swab	Estuary	very fresh	24/11/2014	03/02/2015	4203	84	23
380	487	Swab	Estuary	very fresh	26/11/2014	03/02/2015	1691	44	63
381	488	Swab	Estuary	very fresh	29/11/2014	03/02/2015	260	56	51
382	489	Swab	South	reduced surface	17/12/2014	22/01/2015	0	NA	NA
383	490	Swab	South	degraded	18/12/2014	22/01/2015	0	NA	NA
384	491	Swab	South	degraded	18/12/2014	22/01/2015	0	6	101
385	492	Swab	South	degraded	19/12/2014	22/01/2015	0	NA	NA
386	493	Swab	South	degraded	19/12/2014	22/01/2015	0	6	101
387	495	Swab	South	fresh	11/01/2015	02/02/2015	993	82	25
388	496	Swab	South	reduced surface	11/01/2015	02/02/2015	239	54	53
389	497	Swab	South	fresh	11/01/2015	02/02/2015	900	82	25
390	498	Swab	South	fresh	11/01/2015	02/02/2015	0	22	85
391	499	Swab	South	fresh	11/01/2015	02/02/2015	292	34	73
392	500	Swab	South	fresh	11/01/2015	02/02/2015	158	39	68
393	501	Swab	South	reduced surface	12/01/2015	02/02/2015	972	83	24
394	502	Swab	South	fresh	12/01/2015	02/02/2015	0	NA	NA
395	503	Swab	South	fresh	12/01/2015	02/02/2015	234	38	69
396	504	Swab	South	reduced surface	12/01/2015	02/02/2015	97	23	84
397	505	Swab	South	fresh	12/01/2015	02/02/2015	1665	80	27
398	506	Swab	South	fresh	12/01/2015	02/02/2015	0	77	30
399	507	Swab	South	fresh	12/01/2015	02/02/2015	235	63	44
400	508	Swab	South	fresh	12/01/2015	02/02/2015	68	36	71
401	509	Swab	South	very fresh	12/01/2015	02/02/2015	4072	72	35
402	510	Swab	South	very fresh	12/01/2015	02/02/2015	1974	86	21
403	511	Swab	South	very fresh	12/01/2015	02/02/2015	1085	75	32
404	512	Swab	South	very fresh	12/01/2015	02/02/2015	755	83	24
405	513	Swab	South-East	reduced surface	16/01/2015	05/02/2015	277	45	62
406	514	Swab	South-East	reduced surface	16/01/2015	05/02/2015	290	31	76
407	515	Swab	South-East	reduced surface	16/01/2015	05/02/2015	278	26	81
408	516	Swab	South-East	fresh	16/01/2015	05/02/2015	193	31	76
409	517	Swab	South-East	reduced surface	17/01/2015	05/02/2015	0	6	101
410	518	Swab	South-East	fresh	17/01/2015	05/02/2015	30	4	103
411	519	Swab	South-East	fresh	18/01/2015	05/02/2015	672	84	23
412	520	Swab	South-East	fresh	18/01/2015	05/02/2015	392	73	34
413	521	Swab	South-East	fresh	18/01/2015	05/02/2015	314	51	56
414	522	Swab	South-East	fresh	18/01/2015	05/02/2015	42	21	86
415	523	Swab	South-East	fresh	18/01/2015	05/02/2015	1665	81	26
416	524	Swab	South-East	fresh	18/01/2015	05/02/2015	1345	86	21
417	525	Swab	South-East	fresh	18/01/2015	05/02/2015	3411	89	18
418	526	Swab	South-East	fresh	18/01/2015	05/02/2015	3658	94	13
419	527	Swab	South-East	fresh	18/01/2015	05/02/2015	1158	82	25
420	528	Swab	South-East	fresh	18/01/2015	05/02/2015	1132	78	29
421	529	Swab	South-East	fresh	18/01/2015	05/02/2015	372	87	20
422	530	Swab	South-East	fresh	18/01/2015	05/02/2015	2750	87	20
423	531	Swab	South-East	fresh	18/01/2015	05/02/2015	2164	85	22
424	532	Swab	South-East	fresh	18/01/2015	05/02/2015	442	68	39
425	533	Swab	South-East	fresh	18/01/2015	05/02/2015	770	88	19
426	534	Swab	South-East	degraded	19/01/2015	05/02/2015	243	62	45
427	535	Swab	South-East	fresh	20/01/2015	04/02/2015	10194	88	19
428	536	Swab	South-East	degraded	20/01/2015	04/02/2015	9113	91	16
429	537	Swab	South-East	fresh	20/01/2015	04/02/2015	287	49	58
430	538	Swab	South-East	fresh	20/01/2015	04/02/2015	3179	87	20
431	539	Swab	South-East	fresh	20/01/2015	04/02/2015	129	44	63
432	540	Swab	South-East	reduced surface	20/01/2015	04/02/2015	109	19	88
433	541	Swab	South-East	reduced surface	20/01/2015	04/02/2015	3622	81	26
434	542	Swab	South-East	fresh	20/01/2015	04/02/2015	195	47	60
435	543	Swab	South-East	fresh	20/01/2015	04/02/2015	207	60	47
436	544	Swab	South-East	fresh	20/01/2015	04/02/2015	1171	76	31
437	545	Swab	South-East	fresh	20/01/2015	04/02/2015	384	34	73
438	546	Swab	South-East	reduced surface	20/01/2015	04/02/2015	363	83	24
439	547	Swab	South-East	fresh	20/01/2015	04/02/2015	905	85	22
440	548	Swab	South-East	fresh	20/01/2015	04/02/2015	50	46	61
441	549	Swab	South-East	fresh	20/01/2015	04/02/2015	303	77	30
442	550	Swab	South-East	fresh	20/01/2015	04/02/2015	159	54	53
443	551	Swab	South-East	fresh	20/01/2015	04/02/2015	1144	82	25
444	552	Swab	South-East	fresh	20/01/2015	04/02/2015	839	83	24
445	553	Swab	South-East	fresh	20/01/2015	04/02/2015	0	14	93
446	554	Swab	South-East	fresh	20/01/2015	04/02/2015	736	86	21
447	555	Swab	South-East	fresh	20/01/2015	04/02/2015	0	NA	NA
448	556	Swab	South-East	fresh	20/01/2015	04/02/2015	123	62	45
449	557	Swab	South-East	fresh	20/01/2015	04/02/2015	132	49	58
450	558	Swab	South-East	reduced surface	20/01/2015	04/02/2015	131	58	49
451	559	Swab	South-East	reduced surface	20/01/2015	04/02/2015	155	68	39
452	560	Swab	South-East	fresh	20/01/2015	04/02/2015	5	NA	NA
453	561	Swab	South-East	fresh	20/01/2015	04/02/2015	1155	70	37
454	562	Swab	South-East	reduced surface	20/01/2015	04/02/2015	0	NA	NA
455	563	Swab	South-East	fresh	20/01/2015	04/02/2015	356	76	31
456	564	Swab	South-East	fresh	20/01/2015	04/02/2015	0	2	105
457	565	Swab	South-East	fresh	24/01/2015	03/02/2015	39	42	65
458	566	Swab	South-East	reduced surface	24/01/2015	03/02/2015	49	15	92
459	567	Swab	South-East	fresh	24/01/2015	03/02/2015	0	48	59
460	568	Swab	South-East	fresh	24/01/2015	03/02/2015	165	71	36
461	569	Swab	South-East	degraded	25/01/2015	03/02/2015	179	60	47
462	570	Swab	South-East	fresh	26/01/2015	03/02/2015	1624	80	27
463	571	Swab	South-East	fresh	28/01/2015	03/02/2015	1231	88	19
464	572	Swab	South-East	fresh	28/01/2015	03/02/2015	282	68	39
465	573	Swab	South-East	fresh	28/01/2015	03/02/2015	58	31	76
466	574	Swab	South-East	fresh	28/01/2015	03/02/2015	0	18	89
467	575	Swab	South-East	fresh	28/01/2015	03/02/2015	557	65	42
468	576	Swab	South-East	fresh	28/01/2015	03/02/2015	345	59	48
469	577	Swab	South-East	fresh	28/01/2015	03/02/2015	587	86	21
470	578	Swab	South-East	fresh	28/01/2015	03/02/2015	935	75	32
471	579	Swab	South-East	degraded	28/01/2015	03/02/2015	1240	66	41
472	580	Swab	South-East	fresh	28/01/2015	03/02/2015	0	38	69
473	581	Swab	South-East	fresh	28/01/2015	03/02/2015	3586	81	26
474	582	Swab	South-East	fresh	28/01/2015	03/02/2015	973	77	30
475	583	Swab	South-East	fresh	28/01/2015	03/02/2015	1606	NA	NA
476	584	Swab	South-East	fresh	28/01/2015	03/02/2015	0	NA	NA
477	585	Swab	South-East	fresh	28/01/2015	03/02/2015	0	NA	NA
478	586	Swab	South-East	fresh	28/01/2015	03/02/2015	391	70	37
479	587	Swab	South-East	fresh	28/01/2015	03/02/2015	221	59	48
480	588	Swab	South-East	fresh	28/01/2015	03/02/2015	201	45	62
481	589	Swab	South-East	fresh	28/01/2015	03/02/2015	264	82	25
482	590	Swab	South-East	fresh	28/01/2015	03/02/2015	576	81	26
483	591	Swab	South-East	fresh	28/01/2015	03/02/2015	44	11	96
484	592	Swab	South-East	fresh	28/01/2015	03/02/2015	38	55	52
485	593	Swab	South-East	fresh	28/01/2015	03/02/2015	0	NA	NA
486	594	Swab	South-East	fresh	29/01/2015	03/02/2015	0	NA	NA
487	595	Swab	South-East	fresh	29/01/2015	03/02/2015	63	27	80
488	596	Swab	South-East	fresh	29/01/2015	03/02/2015	381	75	32
489	597	Swab	Estuary	very fresh	08/01/2015	26/03/2015	4879	94	13
490	598	Swab	Estuary	very fresh	08/01/2015	26/03/2015	1756	80	27
491	599	Swab	Estuary	very fresh	25/01/2015	26/03/2015	0	NA	NA
492	600	Swab	Estuary	very fresh	25/01/2015	26/03/2015	2557	90	17
493	601	Swab	Estuary	very fresh	26/01/2015	26/03/2015	1102	83	24
494	602	Swab	Estuary	very fresh	26/01/2015	26/03/2015	817	80	27
495	606	Swab	Estuary	very fresh	03/02/2015	26/03/2015	509	51	56
496	607	Swab	Estuary	very fresh	14/02/2015	26/03/2015	1505	86	21
